# Supplementary material for: Knowledge and awareness of bovine tuberculosis associated with raw milk and under-cooked meat contamination among cattle farmers in selected parts of zambia
Source: PLoS Negl Trop Dis. 2025 Apr 10;19(4):e0012870. doi: 10.1371/journal.pntd.0012870 (PMC12017525; doi:10.1371/journal.pntd.0012870)
Supplement: S1 Dataset — (XLSX) [file pntd.0012870.s001.xlsx]

## Sheet: Read_Me
Project Name:
Topic Title:
Contact:
Small description: Data Collection and questions

## Sheet: Main_Dataset
s/n	Age	Gender	Occupation	Level of Education	Number of years on cattle rearing	Monthly Income(k)/Cattle farmer	Impact of Bovine Tuberculosis on social-economic	Main reasons for cattle rearing	Impact of Bovine Tuberculosis on public health	Impact of Bovine Tuberculosis on public health – Tuberculosis patients	Bovine Tuberculosis awareness levels
1	19	2	5	2	10	950	2	2	1	2	4
2	72	2	5	3	25	900	1	1	2	2	4
3	66	2	5	3	30	830	1	6	1	3	4
4	19	2	4	3	0	800	1	7	5	3	3
5	32	1	3	3	0	0	1	5	2	3	2
6	34	2	5	3	16	750	2	2	1	2	4
7	20	2	4	3	0	0	2	4	3	4	3
8	19	1	3	3	0	0	1	5	4	2	2
9	70	1	5	3	42	850	1	5	5	1	4
10	46	2	5	3	37	900	2	1	1	1	4
11	18	2	5	3	7	800	4	1	2	1	4
12	45	2	2	3	0	0	5	5	3	3	1
13	79	2	5	3	40	750	4	2	1	1	3
14	89	2	4	3	0	800	5	4	4	4	3
15	32	2	2	3	0	0	1	5	4	4	1
16	45	2	3	3	37	900	3	1	5	1	2
17	64	2	5	3	43	800	1	4	2	2	4
18	89	2	5	2	47	850	3	1	1	1	4
19	70	2	5	3	44	950	1	1	2	2	4
20	89	2	4	3	0	900	2	5	1	5	3
21	72	2	4	3	0	900	5	5	2	5	3
22	67	1	4	3	0	800	6	4	1	3	4
23	62	2	5	1	45	950	1	1	3	2	4
24	20	2	5	1	7	880	3	5	1	1	4
25	61	2	5	1	38	800	1	3	1	2	4
26	72	2	5	2	40	950	3	5	3	5	4
27	88	2	5	1	43	900	3	4	2	3	4
28	65	2	5	1	42	850	2	1	3	3	4
29	75	2	5	3	44	950	3	5	1	1	4
30	68	2	5	2	40	800	3	6	1	4	4
31	80	2	5	1	38	920	3	1	2	5	4
32	77	1	5	3	26	0	3	4	3	3	4
33	75	2	5	1	38	700	3	1	2	1	4
34	61	2	5	2	37	850	3	4	1	4	4
35	60	2	5	4	40	750	4	1	4	3	4
36	19	2	5	1	10	850	1	2	1	5	4
37	19	1	5	1	7	930	3	1	1	1	4
38	32	2	1	5	15	0	2	5	4	6	1
39	21	2	5	1	16	670	3	1	2	3	4
40	32	2	5	1	21	780	3	1	4	2	4
41	44	2	2	3	0	0	1	5	3	6	1
42	47	2	1	6	0	0	3	4	3	6	1
43	50	1	5	2	38	650	3	5	2	5	4
44	71	2	5	1	44	800	1	1	1	3	4
45	19	2	5	3	10	690	3	4	1	3	4
46	23	2	4	1	0	0	6	4	1	3	3
47	35	1	5	3	19	700	2	1	2	5	4
48	35	2	5	4	18	670	3	1	1	2	4
49	42	2	2	3	0	0	3	4	4	6	1
50	19	2	5	1	8	700	2	1	1	4	4
51	28	2	5	4	10	980	3	5	1	5	4
52	40	2	5	1	11	900	1	3	2	5	4
53	35	1	5	4	23	950	3	5	1	4	4
54	22	2	5	1	8	800	3	7	1	2	4
55	56	2	4	3	0	0	5	7	4	5	3
56	47	2	5	3	22	750	3	5	1	5	4
57	34	1	5	1	20	650	1	3	1	5	4
58	19	2	5	1	7	750	3	1	4	2	4
59	33	2	4	1	0	0	5	4	1	4	3
60	18	2	5	1	7	700	3	3	2	6	4
61	43	2	4	1	0	0	6	1	1	6	3
62	81	1	5	1	46	650	1	5	2	1	4
63	18	1	5	3	0	0	7	4	3	6	5
64	53	2	5	1	38	770	3	1	1	1	4
65	32	2	4	1	0	0	1	4	1	6	3
66	19	1	5	1	10	700	3	5	1	3	4
67	31	1	3	3	0	660	7	4	2	3	3
68	55	2	5	1	37	950	3	5	1	3	4
69	43	1	5	3	0	0	7	5	3	3	4
70	65	2	5	1	40	650	3	4	1	3	4
71	34	2	5	1	19	850	3	5	2	3	4
72	54	2	3	3	0	0	6	4	1	6	3
73	34	2	3	3	0	0	6	5	1	6	2
74	36	2	5	3	25	650	2	5	1	2	4
75	36	1	5	3	20	900	3	2	2	1	4
76	71	2	5	3	45	650	3	3	1	5	4
77	19	2	5	4	10	800	3	1	1	1	4
78	55	2	5	5	37	750	1	5	2	5	4
79	66	1	5	2	40	900	3	5	1	2	4
80	60	2	5	5	37	500	3	1	3	3	4
81	45	2	5	2	37	850	1	5	4	3	4
82	60	2	5	5	0	0	7	4	4	6	4
83	55	1	3	3	0	0	6	5	4	5	3
84	20	1	3	3	0	0	1	5	3	5	4
85	19	2	5	3	10	650	3	3	1	1	4
86	19	2	5	3	9	700	2	4	3	5	4
87	19	2	5	3	10	900	3	5	1	6	4
88	34	2	3	3	0	0	1	5	3	4	2
89	48	2	5	5	37	850	3	4	2	5	4
90	53	2	5	5	37	750	3	5	1	1	4
91	55	2	5	5	37	660	1	1	1	5	4
92	60	2	5	4	47	700	3	5	4	5	4
93	53	2	5	5	37	900	6	5	1	5	4
94	60	2	5	5	37	700	1	3	1	5	4
95	34	2	5	2	22	650	3	3	2	5	4
96	55	2	5	5	37	850	3	1	1	1	4
97	49	2	3	3	0	0	1	5	3	4	2
98	53	2	4	5	0	0	6	7	1	6	3
99	34	2	2	3	0	0	3	7	4	6	1
100	19	2	5	5	10	770	1	1	1	5	4
101	19	2	5	4	8	900	3	3	1	1	4
102	54	2	5	5	38	780	3	3	1	5	4
103	19	2	5	4	10	800	1	1	1	6	4
104	64	2	5	2	38	950	3	4	2	3	4
105	80	2	5	2	51	650	2	1	1	3	4
106	37	2	1	6	22	0	3	4	1	6	1
107	55	2	5	5	40	900	2	7	1	5	4
108	66	2	5	3	37	900	1	7	2	5	4
109	43	2	2	3	0	0	3	6	3	3	1
110	56	2	5	5	0	0	6	4	3	3	4
111	19	2	5	2	10	750	1	4	1	1	4
112	19	2	3	3	0	0	6	6	4	5	2
113	43	1	1	6	22	0	1	7	1	1	1
114	60	2	2	2	0	0	2	4	1	6	1
115	45	2	3	3	0	0	2	8	4	4	2
116	60	2	5	2	37	600	1	7	1	3	4
117	43	2	1	6	0	0	3	8	3	3	1
118	60	2	5	2	43	670	3	7	2	3	4
119	54	2	5	5	38	900	1	7	1	3	4
120	54	2	5	2	40	750	2	7	1	5	4
121	43	2	1	5	0	0	2	4	3	5	1
122	67	2	5	2	44	760	2	7	2	4	4
123	72	1	5	2	45	900	1	1	1	1	4
124	78	2	4	5	0	0	2	4	1	5	3
125	81	2	5	4	37	870	2	6	2	5	4
126	71	1	5	4	40	890	3	8	1	2	4
127	66	2	4	4	0	0	6	4	2	5	3
128	74	2	5	4	45	700	1	8	1	6	4
129	83	2	5	4	0	0	6	4	4	6	4
130	19	1	1	5	0	0	2	1	1	3	1
131	26	2	1	5	0	0	3	4	3	6	1
132	39	2	1	5	0	0	2	3	3	3	1
133	55	2	5	4	37	800	2	1	1	1	4
134	34	2	5	4	22	850	2	7	2	5	4
135	54	1	3	3	0	0	6	7	3	5	2
136	56	2	5	3	0	0	7	7	3	5	4
137	34	2	5	3	22	0	2	8	1	1	4
138	57	2	5	3	0	0	6	1	2	6	4
139	65	2	1	6	0	0	3	7	1	2	1
140	79	1	4	4	0	0	6	4	1	6	3
141	23	2	5	3	15	600	2	3	2	6	4
142	60	2	5	2	38	670	3	7	1	1	4
143	56	2	3	3	0	0	5	7	2	3	2
144	24	2	3	3	0	0	7	7	3	5	2
145	38	2	3	3	0	0	6	4	3	3	2
146	45	2	4	4	0	0	6	7	4	3	3
147	55	2	5	3	37	950	2	7	2	5	4
148	67	2	5	4	40	700	3	8	1	1	4
149	18	2	5	4	10	980	2	1	1	3	4
150	80	2	5	4	41	900	2	3	1	3	4
151	60	2	5	4	38	650	2	7	2	5	4
152	19	2	5	4	10	700	2	7	2	1	4
153	48	2	2	3	0	0	1	4	5	3	1
154	54	2	5	4	37	850	3	3	2	3	4
155	66	2	5	4	37	900	3	7	2	1	4
156	43	2	5	4	22	800	3	7	1	5	4
157	34	2	5	4	19	700	2	1	2	2	4
158	56	2	4	3	0	0	5	3	5	4	3
159	19	2	5	4	9	800	2	4	1	1	4
160	18	2	5	4	9	800	1	4	4	5	4
161	39	2	5	4	22	750	3	1	1	1	4
162	20	2	5	4	11	900	2	2	1	5	4
163	19	2	4	3	0	0	6	7	2	5	3
164	19	1	5	4	10	600	2	7	1	1	4
165	35	2	5	4	22	770	2	4	1	5	4
166	81	2	5	4	53	650	2	2	2	1	4
167	45	2	5	4	0	0	5	6	1	6	4
168	43	1	3	3	0	0	5	7	3	3	2
169	33	2	4	4	0	0	6	4	3	3	3
170	20	2	5	4	11	700	2	7	2	1	4
171	33	2	5	4	17	900	3	2	2	1	4
172	45	1	3	3	0	0	5	4	4	4	2
173	45	2	4	4	0	0	5	4	3	4	3
174	34	2	3	3	0	0	6	4	3	4	2
175	37	2	5	4	22	650	2	1	2	2	4
176	34	1	5	4	22	600	1	2	3	5	4
177	27	2	5	4	10	900	2	7	1	1	4
178	38	2	5	4	23	600	3	2	2	5	4
179	45	2	5	4	29	600	2	2	3	1	4
180	35	2	4	4	0	0	5	4	3	5	3
181	60	2	5	4	38	750	6	7	3	6	4
182	56	2	5	2	40	700	3	2	2	1	4
183	35	2	5	2	21	700	3	4	2	6	4
184	35	2	5	2	15	700	3	2	1	6	4
185	66	2	5	2	43	900	2	7	2	1	4
186	78	2	5	2	47	850	3	7	3	6	4
187	81	2	5	2	46	700	3	4	2	1	4
188	64	2	5	2	38	650	2	4	1	1	4
189	79	2	5	4	38	900	3	7	3	3	4
190	79	2	5	4	40	650	2	4	4	3	4
191	62	2	5	2	42	900	2	1	2	3	4
192	54	2	5	4	44	950	6	4	4	1	4
193	60	2	5	2	40	800	2	4	2	1	4
194	18	2	5	2	10	900	3	4	3	3	4
195	34	2	3	3	0	0	5	4	3	3	2
196	34	2	3	3	0	0	2	4	5	4	2
197	45	2	5	2	22	850	3	4	2	3	4
198	77	2	5	2	38	900	2	1	2	1	4
199	34	2	4	4	0	0	5	4	3	6	3
200	65	2	5	4	40	970	3	1	5	6	4
201	36	2	5	4	23	800	1	4	3	1	4
202	19	2	3	3	0	0	3	4	2	6	2
203	60	2	5	4	40	800	2	6	3	1	4
204	78	2	5	4	45	960	2	1	5	1	4
205	59	2	4	2	0	0	5	4	3	3	3
206	34	2	5	4	21	900	2	4	3	3	4
207	18	2	5	4	7	900	2	4	2	3	4
208	81	2	5	2	51	950	1	1	2	3	4
209	53	2	5	3	40	900	2	2	4	3	4
210	54	2	4	4	0	0	5	4	3	3	3
211	46	2	2	3	0	0	3	4	4	3	1
212	28	1	5	2	15	800	3	4	1	1	4
213	45	2	5	3	22	800	2	1	1	6	4
214	33	2	5	4	20	770	3	4	3	1	4
215	36	2	4	4	0	0	5	4	3	6	3
216	60	2	5	4	38	650	2	2	2	2	4
217	72	2	5	2	44	900	1	4	2	6	4
218	68	2	5	4	42	900	2	4	1	1	4
219	63	2	5	4	45	950	3	4	1	6	4
220	28	2	5	4	15	900	1	4	2	1	4
221	20	2	5	4	16	950	3	7	2	6	4
222	44	2	5	2	23	780	3	4	1	6	4
223	43	1	3	3	0	0	5	4	1	3	3
224	66	2	5	4	40	850	2	7	4	6	4
225	34	2	5	4	22	900	1	4	2	1	4
226	43	2	5	2	37	800	3	4	1	3	4
227	24	1	5	4	12	750	3	4	2	1	4
228	67	2	4	4	0	0	5	4	3	6	3
229	81	1	5	4	50	900	1	2	1	1	4
230	71	2	5	4	66	860	3	4	2	6	4
231	66	2	5	4	52	800	3	2	1	6	4
232	77	2	5	4	43	800	2	7	2	1	4
233	19	2	4	4	0	0	5	4	1	6	3
234	55	2	5	4	38	800	1	4	1	6	4
235	59	1	5	3	42	900	2	2	1	1	4
236	22	2	5	4	10	700	1	4	3	3	4
237	81	1	5	4	51	600	3	6	1	1	4
238	61	2	5	3	42	600	1	2	2	6	4
239	19	2	5	4	7	600	3	4	2	1	4
240	71	2	5	4	45	890	1	2	1	6	4
241	55	1	5	3	40	600	3	4	2	1	4
242	88	2	5	4	41	960	1	4	3	6	4
243	56	2	5	2	37	700	2	4	1	1	4
244	76	2	5	4	38	950	3	4	3	6	4
245	87	2	5	4	49	780	1	4	1	1	4
246	61	1	5	3	42	800	3	4	1	1	4
247	34	2	2	3	0	0	2	4	1	6	1
248	19	2	5	4	9	900	1	4	3	1	4
249	23	2	5	4	9	700	2	4	1	3	4
250	32	2	4	3	0	0	5	4	3	3	3
251	54	2	5	4	37	900	1	4	4	3	4
252	60	2	5	3	44	750	3	4	1	3	4
253	18	2	5	4	10	900	3	4	1	3	4
254	34	2	5	4	22	950	1	4	3	1	4
255	34	2	5	3	18	600	1	4	1	3	4
256	45	2	5	4	37	600	3	4	3	3	4
257	47	2	5	3	37	850	1	4	1	6	4
258	90	2	5	4	58	800	3	4	1	2	4
259	45	2	5	3	37	550	1	4	3	6	4
260	86	2	5	4	45	700	4	4	1	3	4
261	79	2	5	4	43	850	4	4	1	3	4
262	60	2	5	4	38	890	1	4	1	6	4
263	58	2	5	4	37	890	4	4	1	3	4
264	59	2	5	2	37	900	2	4	4	2	4
265	34	2	2	3	0	0	1	4	3	4	1
266	78	2	5	4	38	750	1	4	3	2	4
267	19	2	5	3	9	600	4	4	1	3	4
268	19	2	5	4	10	900	2	4	3	3	4
269	60	2	5	3	37	900	4	7	1	3	4
270	19	2	5	4	7	800	4	4	3	3	4
271	60	2	5	4	38	750	4	7	1	3	4
272	77	2	5	4	40	700	4	4	1	3	4
273	65	2	5	3	44	700	4	4	3	6	4
274	54	2	5	2	37	900	4	6	1	2	4
275	54	2	5	3	38	900	4	4	1	3	4
276	23	2	5	4	10	950	5	7	2	6	4
277	71	2	5	4	37	850	6	4	1	6	4
278	77	2	5	3	37	900	5	6	4	6	4
279	19	2	5	4	11	800	5	6	1	3	4
280	81	2	5	3	41	800	5	4	1	3	4
